# Supplementary material for: Bolbitis lianhuachihensis (Dryopteridaceae), a new species from Taiwan
Source: PhytoKeys. 2019 Sep 5;131:69–81. doi: 10.3897/phytokeys.131.36548 (PMC6742672; doi:10.3897/phytokeys.131.36548)
Supplement: XML Treatment for Bolbitis lianhuachihensis [file phytokeys.131.36548-treatment1.xml]

<!DOCTYPE tp:taxon-treatment
  PUBLIC "-//TaxonX//DTD Taxonomic Treatment Publishing DTD v0 20100105//EN" "tax-treatment-NSO.dtd">
<tp:taxon-treatment xmlns:tp="http://www.plazi.org/taxpub"><tp:treatment-meta><kwd-group><label>Taxon classification</label><kwd><named-content xmlns:xlink="http://www.w3.org/1999/xlink" content-type="kingdom">Plantae</named-content></kwd><kwd><named-content xmlns:xlink="http://www.w3.org/1999/xlink" content-type="order">Polypodiales</named-content></kwd><kwd><named-content xmlns:xlink="http://www.w3.org/1999/xlink" content-type="family">Dryopteridaceae</named-content></kwd></kwd-group><mixed-citation publication-type="journal"><person-group><name><surname>Chao</surname><given-names>Yi-Shan</given-names></name><name><surname>Huang</surname><given-names>Yu-Fang</given-names></name><name><surname>Dong</surname><given-names>Shi-Yong</given-names></name><name><surname>Huang</surname><given-names>Yao-Moan</given-names></name><name><surname>Liu</surname><given-names>Ho-Yih</given-names></name></person-group><article-title><italic><tp:taxon-name><tp:taxon-name-part taxon-name-part-type="genus" reg="Bolbitis">Bolbitis</tp:taxon-name-part> <tp:taxon-name-part taxon-name-part-type="species" reg="lianhuachihensis">lianhuachihensis</tp:taxon-name-part></tp:taxon-name></italic> (<tp:taxon-name><tp:taxon-name-part taxon-name-part-type="family">Dryopteridaceae</tp:taxon-name-part></tp:taxon-name>), a new species from Taiwan</article-title><source>PhytoKeys</source><day>05</day><month>9</month><year>2019</year><volume>131</volume><fpage>69</fpage><lpage>81</lpage><pub-id pub-id-type="doi">10.3897/phytokeys.131.36548</pub-id></mixed-citation></tp:treatment-meta><tp:nomenclature><tp:taxon-name><object-id xmlns:xlink="http://www.w3.org/1999/xlink" content-type="arpha" xlink:type="simple">DA4F28BC607A5FE28156C1F219A0C87A</object-id>
              <tp:taxon-name-part taxon-name-part-type="genus" reg="Bolbitis">Bolbitis</tp:taxon-name-part>
              <tp:taxon-name-part taxon-name-part-type="species" reg="lianhuachihensis">lianhuachihensis</tp:taxon-name-part>
              <object-id xmlns:xlink="http://www.w3.org/1999/xlink" content-type="ipni" xlink:type="simple">urn:lsid:ipni.org:names:77201650-1</object-id>
            </tp:taxon-name><tp:taxon-authority>Y.S.Chao, Y.F.Huang, &amp; H.Y.Liu</tp:taxon-authority><tp:taxon-status xmlns:xlink="http://www.w3.org/1999/xlink" xlink:type="simple">sp. nov.</tp:taxon-status><xref ref-type="fig" rid="F1">Fig. 1</xref><xref ref-type="supplementary-material" rid="S1">and Suppl. material 1: Figures S1</xref><tp:nomenclature-citation-list><tp:nomenclature-citation><tp:taxon-name>
                  <tp:taxon-name-part taxon-name-part-type="genus" reg="Bolbitis">Bolbitis</tp:taxon-name-part> <tp:taxon-name-part taxon-name-part-type="species" reg="virens">virens</tp:taxon-name-part> <tp:taxon-name-part taxon-name-part-type="infraspecific-rank">var.</tp:taxon-name-part> <tp:taxon-name-part taxon-name-part-type="variety" reg="compacta">compacta</tp:taxon-name-part></tp:taxon-name><comment>auct. non Hennipman: Knapp, Ferns Fern Allies Taiwan: 440. 2011.</comment></tp:nomenclature-citation></tp:nomenclature-citation-list></tp:nomenclature><tp:treatment-sec sec-type="material" id="SECID0ENMAG"><title>Type.</title><p>TAIWAN. Nantou County: Lienhuachih, 700 m a.s.l., 11 March 2018, <italic>Yi-Shan Chao 3006</italic> (holotype TAIF!, isotype TAIF!).</p><p><bold><italic><tp:taxon-name><tp:taxon-name-part taxon-name-part-type="genus" reg="Bolbitis">Bolbitis</tp:taxon-name-part> <tp:taxon-name-part taxon-name-part-type="species" reg="lianhuachihensis">lianhuachihensis</tp:taxon-name-part></tp:taxon-name></italic></bold> morphologically resembles <tp:taxon-name><tp:taxon-name-part taxon-name-part-type="genus" reg="Bolbitis">B.</tp:taxon-name-part> <tp:taxon-name-part taxon-name-part-type="species" reg="virens">virens</tp:taxon-name-part> <tp:taxon-name-part taxon-name-part-type="infraspecific-rank">var.</tp:taxon-name-part> <tp:taxon-name-part taxon-name-part-type="variety" reg="compacta">compacta</tp:taxon-name-part></tp:taxon-name> and <italic><tp:taxon-name><tp:taxon-name-part taxon-name-part-type="genus" reg="Bolbitis">B.</tp:taxon-name-part> <tp:taxon-name-part taxon-name-part-type="species" reg="hainanensis">hainanensis</tp:taxon-name-part></tp:taxon-name></italic>, from which it is distinguished in having lanceolate sterile pinnae and no free veinlets in areoles of sterile fronds.</p></tp:treatment-sec><tp:treatment-sec sec-type="description" id="SECID0EBOAG"><title>Description.</title><p>Terrestrial or lithophytic. Rhizome short-creeping, thick, densely scaly; scales concolorous, black, lanceolate, 3–5 mm long, 0.5 mm wide, margin entire. Fronds clustered, 40–80 cm long, dimorphic, pinnate. Sterile fronds with stipes 18–50 cm long, near base 2–4 mm diam., scaly, glabrous upwards; lamina broad-ovate, 21–34 × 21–35 cm, chartaceous, conform; lateral pinnae 1–5 pairs, alternate, lanceolate, <!--PageBreak -->14–24 × 3–4.5 cm, bases cuneate, margins entire, undulate, apices caudate or acuminate, basal two pairs of pinnae with winged petiolules &lt; 8 mm; terminal pinna larger or similar to lateral pinnae, sometimes with a bulbil near the apex; veins reticulate, 2–4 rows, no or very few areoles with free veinlets in the largest pinnae (wider than 3.5 cm). Fertile fronds longer than or as long as the sterile ones; stipes 35–50 cm long; lamina oblong-ovate, 7.5–14.5 × 12–18 cm; pinnae 3–4 pairs, alternate, lanceolate, 5–7.5 × 0.8–1.2 cm, base narrow-cuneate, apex acuminate, stalked. Sporangia acrostichoid.</p></tp:treatment-sec><tp:treatment-sec sec-type="material" id="SECID0EJOAG"><title>Additional specimens examined.</title><p><bold>TAIWAN. Chiayi County</bold>: Tsenwen Dam, 24 Jan. 1987, <italic>Bi-Jao Wang 10039</italic>, <italic>11009</italic> (HAST, TAIF). <bold>Nantou County</bold>: Lienhuachih, 700 m a.s.l., <italic>Yih-Han Chang 20070317-008</italic> (TAIF), 29 Aug. 2009, <italic>Cheng-Wei Chen Wade 955</italic> (TAIF), 22 Mar. 2015, <italic>Cheng-Wei Chen Wade 4181</italic> (TAIF), 29 Jan. 2016, <italic>Yu-Fang Huang 115</italic>, <italic>116</italic>, <italic>117</italic> (TAIF), 10 Oct. 2005, <italic>Ralf Knapp 697</italic> (P), 22 Oct. 2011, <italic>Ralf <xref ref-type="bibr" rid="B9">Knapp 2011</xref>1022-4</italic> (HAST), 4 Dec. 2012, <italic>Pi-Fong Lu 24940</italic> (TAIF), 23 Apr. 2006, <italic>Wei-Hsiu Wu s.n.</italic> (TAIF); Tiandi, 830 m a.s.l., 8 Aug. 2006, <italic>Ralf Knapp 20060806-18</italic> (HAST, TAIF), 900 m a.s.l., 26 Sep. 2016, <italic>Yu-Fang Huang 172</italic>, <italic>173</italic>, <italic>174</italic> (TAIF).</p></tp:treatment-sec><tp:treatment-sec sec-type="distribution" id="SECID0EYPAG"><title>Distribution.</title><p>Taiwan (Fig. <xref ref-type="fig" rid="F4">4</xref>).</p><fig id="F4" position="float" orientation="portrait"><object-id xmlns:xlink="http://www.w3.org/1999/xlink" content-type="doi" xlink:type="simple">10.3897/phytokeys.131.36548.figure4</object-id><object-id xmlns:xlink="http://www.w3.org/1999/xlink" content-type="arpha" xlink:type="simple">961A568D112551CFBCCC46A8396CFC1F</object-id><label>Figure 4.</label><caption><p>Distribution of <italic><tp:taxon-name><tp:taxon-name-part taxon-name-part-type="genus" reg="Bolbitis">Bolbitis</tp:taxon-name-part> <tp:taxon-name-part taxon-name-part-type="species" reg="lianhuachihensis">lianhuachihensis</tp:taxon-name-part></tp:taxon-name></italic> (black circles) in Taiwan.</p></caption><graphic xmlns:xlink="http://www.w3.org/1999/xlink" xlink:href="phytokeys-131-069-g004.jpg" position="float" orientation="portrait" xlink:type="simple" id="oo_331243.jpg"><uri content-type="original_file" xlink:type="simple">https://binary.pensoft.net/fig/331243</uri></graphic></fig></tp:treatment-sec><tp:treatment-sec sec-type="ecology" id="SECID0E1QAG"><title>Ecology.</title><p>Evergreen, broad-leaf forests, often near streams, below 1000 m a.s.l.</p></tp:treatment-sec><tp:treatment-sec sec-type="etymology" id="SECID0E6QAG"><title>Etymology.</title><p>The specific epithet ‘<tp:taxon-name><tp:taxon-name-part taxon-name-part-type="genus" reg="Bolbitis"/><tp:taxon-name-part taxon-name-part-type="species" reg="lianhuachihensis">lianhuachihensis</tp:taxon-name-part></tp:taxon-name>’ refers to the type locality.</p></tp:treatment-sec><tp:treatment-sec sec-type="Common name (assigned here)" id="SECID0EORAG"><title>Common name (assigned here).</title><p>Lian Hua Chih Shih Jyue (蓮華池實蕨; Chinese name).</p></tp:treatment-sec><tp:treatment-sec sec-type="Preliminary conservation assessment" id="SECID0ETRAG"><title>Preliminary conservation assessment.</title><p>To date, only three small populations of <italic><tp:taxon-name><tp:taxon-name-part taxon-name-part-type="genus" reg="Bolbitis">Bolbitis</tp:taxon-name-part> <tp:taxon-name-part taxon-name-part-type="species" reg="lianhuachihensis">lianhuachihensis</tp:taxon-name-part></tp:taxon-name></italic> Y.S.Chao, Y.F.Huang, &amp; H.Y.Liu have been recorded in Taiwan. However, the estimated number of individuals is smaller than 250. It meets the category Endangered (EN D1) based on the <xref ref-type="bibr" rid="B7">IUCN (2017)</xref> criteria.</p></tp:treatment-sec><tp:treatment-sec sec-type="notes" id="SECID0EISAG"><title>Note.</title><p><italic><tp:taxon-name><tp:taxon-name-part taxon-name-part-type="genus" reg="Bolbitis">Bolbitis</tp:taxon-name-part> <tp:taxon-name-part taxon-name-part-type="species" reg="lianhuachihensis">lianhuachihensis</tp:taxon-name-part></tp:taxon-name></italic> can be delimited by the combination of anastomosing venation and fewer sterile pinnae than any other species of <italic><tp:taxon-name><tp:taxon-name-part taxon-name-part-type="genus" reg="Bolbitis">Bolbitis</tp:taxon-name-part></tp:taxon-name></italic> in Taiwan. It was thought to be related to two similar taxa with “thick laminae” in nearby regions, <tp:taxon-name><tp:taxon-name-part taxon-name-part-type="genus" reg="Bolbitis">B.</tp:taxon-name-part> <tp:taxon-name-part taxon-name-part-type="species" reg="virens">virens</tp:taxon-name-part> <tp:taxon-name-part taxon-name-part-type="infraspecific-rank">var.</tp:taxon-name-part> <tp:taxon-name-part taxon-name-part-type="variety" reg="compacta">compacta</tp:taxon-name-part></tp:taxon-name> and <italic><tp:taxon-name><tp:taxon-name-part taxon-name-part-type="genus" reg="Bolbitis">B.</tp:taxon-name-part> <tp:taxon-name-part taxon-name-part-type="species" reg="hainanensis">hainanensis</tp:taxon-name-part></tp:taxon-name></italic> (<xref ref-type="bibr" rid="B9">Knapp 2011</xref>). However, based on our study, only <italic><tp:taxon-name><tp:taxon-name-part taxon-name-part-type="genus" reg="Bolbitis">B.</tp:taxon-name-part> <tp:taxon-name-part taxon-name-part-type="species" reg="hainanensis">hainanensis</tp:taxon-name-part></tp:taxon-name></italic> has coriaceous laminae, thicker than chartaceous laminar of <italic><tp:taxon-name><tp:taxon-name-part taxon-name-part-type="genus" reg="Bolbitis">B.</tp:taxon-name-part> <tp:taxon-name-part taxon-name-part-type="species" reg="lianhuachihensis">lianhuachihensis</tp:taxon-name-part></tp:taxon-name></italic> and <tp:taxon-name><tp:taxon-name-part taxon-name-part-type="genus" reg="Bolbitis">B.</tp:taxon-name-part> <tp:taxon-name-part taxon-name-part-type="species" reg="virens">virens</tp:taxon-name-part> <tp:taxon-name-part taxon-name-part-type="infraspecific-rank">var.</tp:taxon-name-part> <tp:taxon-name-part taxon-name-part-type="variety" reg="compacta">compacta</tp:taxon-name-part></tp:taxon-name>. Moreover, <italic><tp:taxon-name><tp:taxon-name-part taxon-name-part-type="genus" reg="Bolbitis">B.</tp:taxon-name-part> <tp:taxon-name-part taxon-name-part-type="species" reg="lianhuachihensis">lianhuachihensis</tp:taxon-name-part></tp:taxon-name></italic> has lanceolate sterile pinnae and very few free veinlets in areoles of sterile pinnae wider than 3.5 cm, differing from the two similar taxa.</p><p>In this study, we revealed the venation diversity in the Taiwanese <italic><tp:taxon-name><tp:taxon-name-part taxon-name-part-type="genus" reg="Bolbitis">Bolbitis</tp:taxon-name-part></tp:taxon-name></italic> species and related taxa. Based on the illustration of venation, it is found that every taxon possesses its own venation morphology, supporting the taxonomic value of venation (<xref ref-type="bibr" rid="B6">Hennipman 1977</xref>; <xref ref-type="bibr" rid="B13">Moran et al. 2010a</xref>). We have applied several characters, including angles of veinlets to costae, free or anastomosing, row number of areoles between the costae and margins in sterile fronds and free veinlets in areoles or not for sterile fronds. We also found that venation patterns are more complicated, composed of multiple areoles, sub-areoles and free veinlets, which is also reported by <xref ref-type="bibr" rid="B6">Hennipman (1977)</xref>. A character-state change from free venation to anastomosing venation is reported by <xref ref-type="bibr" rid="B13">Moran et al. (2010a)</xref>. The venation characteristics in <italic><tp:taxon-name><tp:taxon-name-part taxon-name-part-type="genus" reg="Bolbitis">Bolbitis</tp:taxon-name-part></tp:taxon-name></italic> species are worthy of further investigation and application to the systematic and evolutionary study. To classify and describe the diverse venation morphology in detail would contribute to further studies of <italic><tp:taxon-name><tp:taxon-name-part taxon-name-part-type="genus" reg="Bolbitis">Bolbitis</tp:taxon-name-part></tp:taxon-name></italic> systematics.</p><!--PageBreak --></tp:treatment-sec><tp:treatment-sec><!--Section generated to contain objects referenced in tp:taxon-treatment.--><fig id="F1" position="float" orientation="portrait"><object-id xmlns:xlink="http://www.w3.org/1999/xlink" content-type="doi" xlink:type="simple">10.3897/phytokeys.131.36548.figure1</object-id><object-id xmlns:xlink="http://www.w3.org/1999/xlink" content-type="arpha" xlink:type="simple">28E31979F6035574A6CF13A531904182</object-id><label>Figure 1.</label><caption><p><italic><tp:taxon-name><tp:taxon-name-part taxon-name-part-type="genus" reg="Bolbitis">Bolbitis</tp:taxon-name-part> <tp:taxon-name-part taxon-name-part-type="species" reg="lianhuachihensis">lianhuachihensis</tp:taxon-name-part></tp:taxon-name></italic><bold>A</bold> habit; note taller fertile fronds (photographed by Y.-S. Chao) <bold>B</bold> acrostichoid sori (photographed by P.-F. Lu) <bold>C</bold> venation of sterile frond (photographed by Y.-F. Huang).</p></caption><graphic xmlns:xlink="http://www.w3.org/1999/xlink" xlink:href="phytokeys-131-069-g001.jpg" position="float" orientation="portrait" xlink:type="simple" id="oo_331240.jpg"><uri content-type="original_file" xlink:type="simple">https://binary.pensoft.net/fig/331240</uri></graphic></fig><supplementary-material xmlns:xlink="http://www.w3.org/1999/xlink" id="S1" position="float" orientation="portrait" xlink:type="simple"><object-id content-type="doi" xlink:type="simple">10.3897/phytokeys.131.36548.suppl1</object-id><object-id content-type="arpha" xlink:type="simple">CB14B4F695315C6EB3F146148971C66C</object-id><label>Supplementary material 1</label><p>Figures S1–S4.</p><p>Data type: species data</p><p>Explanation note: <bold>Figure S1.</bold> Holotype of <italic><tp:taxon-name><tp:taxon-name-part taxon-name-part-type="genus" reg="Bolbitis">Bolbitis</tp:taxon-name-part> <tp:taxon-name-part taxon-name-part-type="species" reg="lianhuachihensis">lianhuachihensis</tp:taxon-name-part></tp:taxon-name></italic> at TAIF (Y.-S Chao 3006). <bold>Figure S2</bold> Holotype of <italic><tp:taxon-name><tp:taxon-name-part taxon-name-part-type="genus" reg="Bolbitis">Bolbitis</tp:taxon-name-part> <tp:taxon-name-part taxon-name-part-type="species" reg="hainanensis">hainanensis</tp:taxon-name-part></tp:taxon-name></italic> at PE (C. Wang 35870). <bold>Figure S3.</bold> Holotype specimen of <tp:taxon-name><tp:taxon-name-part taxon-name-part-type="genus" reg="Bolbitis">Bolbitis</tp:taxon-name-part> <tp:taxon-name-part taxon-name-part-type="species" reg="virens">virens</tp:taxon-name-part> <tp:taxon-name-part taxon-name-part-type="infraspecific-rank">var.</tp:taxon-name-part> <tp:taxon-name-part taxon-name-part-type="variety" reg="compacta">compacta</tp:taxon-name-part></tp:taxon-name> at L (<italic>Tagawa et al. 6802</italic>). <bold>Figure S4.</bold> Holotype of <italic><tp:taxon-name><tp:taxon-name-part taxon-name-part-type="genus" reg="Bolbitis">Bolbitis</tp:taxon-name-part> <tp:taxon-name-part taxon-name-part-type="species" reg="virens">virens</tp:taxon-name-part></tp:taxon-name></italic> at K (<italic>Wallich 1033</italic>).</p><media xlink:href="phytokeys-131-069-s001.rar" mimetype="" mime-subtype="" position="float" orientation="portrait" xlink:type="simple" id="oo_331244.rar"><uri content-type="original_file" xlink:type="simple">https://binary.pensoft.net/file/331244</uri></media><permissions><license xlink:type="simple"><license-p>This dataset is made available under the Open Database License (http://opendatacommons.org/licenses/odbl/1.0/). The Open Database License (ODbL) is a license agreement intended to allow users to freely share, modify, and use this Dataset while maintaining this same freedom for others, provided that the original source and author(s) are credited.</license-p></license></permissions><attrib specific-use="authors">Yi-Shan Chao, Yu-Fang Huang, Shi-Yong Dong, Yao-Moan Huang, Ho-Yih Liu</attrib></supplementary-material></tp:treatment-sec><ref-list><ref id="B9"><mixed-citation xmlns:xlink="http://www.w3.org/1999/xlink" xlink:type="simple"><person-group><name name-style="western"><surname>Knapp</surname><given-names>R</given-names></name></person-group> (<year>2011</year>) <source>Ferns and Fern Allies of Taiwan.</source><publisher-name>KBCC Press</publisher-name>, <publisher-loc>Pingtung and Yuan-Liou Pub, Taipei</publisher-loc>, <size units="page">1052 pp</size>.</mixed-citation></ref><ref id="B7"><mixed-citation xmlns:xlink="http://www.w3.org/1999/xlink" xlink:type="simple"><institution xlink:type="simple">IUCN</institution> (<year>2017</year>) <source>Guidelines for using the IUCN red list categories and criteria. version 13.</source><publisher-name>Standards and Petitions Subcommittee</publisher-name>, <publisher-loc>Gland and Cambridge</publisher-loc>, <size units="page">108 pp</size>. https://cmsdocs.s3.amazonaws.com/RedListGuidelines.pdf [accessed 07.14.2019]</mixed-citation></ref><ref id="B6"><mixed-citation xmlns:xlink="http://www.w3.org/1999/xlink" xlink:type="simple"><person-group><name name-style="western"><surname>Hennipman</surname><given-names>E</given-names></name></person-group> (<year>1977</year>) <source>A Monograph of the Fern Genus <italic><tp:taxon-name><tp:taxon-name-part taxon-name-part-type="genus">Bolbitis</tp:taxon-name-part></tp:taxon-name></italic> (<tp:taxon-name><tp:taxon-name-part taxon-name-part-type="family">Lomariopsidaceae</tp:taxon-name-part></tp:taxon-name>).</source><publisher-name>Leiden University Press</publisher-name>, <publisher-loc>Leiden</publisher-loc>, <size units="page">329 pp</size>.</mixed-citation></ref><ref id="B13"><mixed-citation xmlns:xlink="http://www.w3.org/1999/xlink" xlink:type="simple"><person-group><name name-style="western"><surname>Moran</surname><given-names>RC</given-names></name><name name-style="western"><surname>Labiak</surname><given-names>PH</given-names></name><name name-style="western"><surname>Sundue</surname><given-names>M</given-names></name></person-group> (<year>2010a</year>) <article-title>Phylogeny and character evolution of the Bolbitidoid ferns (<tp:taxon-name><tp:taxon-name-part taxon-name-part-type="family">Dryopteridaceae</tp:taxon-name-part></tp:taxon-name>).</article-title><source>International Journal of Plant Sciences</source><volume>171</volume>(<issue>5</issue>): <fpage>547</fpage>–<lpage>559</lpage>. https://doi.org/10.1086/652191</mixed-citation></ref></ref-list></tp:taxon-treatment>
